# Supplementary material for: Broadening the Genetic Spectrum of Painful Small-Fiber Neuropathy through Whole-Exome Study in Early-Onset Cases
Source: Int J Mol Sci. 2024 Jun 30;25(13):7248. doi: 10.3390/ijms25137248 (PMC11242789; doi:10.3390/ijms25137248)
Supplement: Supplementary file 1 [file ijms-25-07248-s001.zip]

Archive with 2 entries (2 files):
- Supplementary_Data.docx
- supplementary_tables.xlsx
