# Supplementary material for: Broadening the Genetic Spectrum of Painful Small-Fiber Neuropathy through Whole-Exome Study in Early-Onset Cases
Source: Int J Mol Sci. 2024 Jun 30;25(13):7248. doi: 10.3390/ijms25137248 (PMC11242789; doi:10.3390/ijms25137248)
Supplement: Supplementary file 1 [file ijms-25-07248-s001.zip › supplementary_tables.xlsx]

## Sheet: Table_S1
Table S1: List of genes used in this project as ‘candidate gene’ filter that was curated by using multiple databases in a multi-step procedure.
Entrez_id	Gene_symbol	Gene Name
5243	ABCB1	ATP-binding cassette, subfamily B, member 1 (P-glycoprotein-1/multiple drug resistance-1)
5244	ABCB4	ATP-binding cassette, subfamily B, member 4 (P-glycoprotein-3/multiple drug resistance-3)
10257	ABCC4	ATP-binding cassette, subfamily C, member 4
176	ACAN	Aggrecan (chondroitin sulfate proteoglycan-1, large aggregating proteoglycan, antigen identifies by monoclonal antibody A0122)
23527	ACAP2	Centaurin, beta-2
59272	ACE2	Angiotensin I converting enzyme 2
48	ACO1	Aconitase, soluble (iron-responsive element-binding protein-1)
58	ACTA1	Actin, alpha-1, skeletal muscle
71	ACTG1	Actin, gamma-1
72	ACTG2	Actin, gamma-2, smooth muscle, enteric
81	ACTN4	Actinin, alpha-4
10863	ADAM28	ADAM metallopeptidase domain 28
9507	ADAMTS4	ADAM metallopeptidase with thrombospondin type 1 motif 4 (aggrecanase 1)
11096	ADAMTS5	ADAM metallopeptidase domain with thrombospondin type 1 motif, 5 (aggrecanase 2)
105	ADARB2	Adenosine deaminase, RNA-specific, B2 (homolog of rat BLUE)
117	ADCYAP1R1	ADCYAP receptor, type I
577	ADGRB3	Adhesion G protein-coupled receptor B3
125	ADH1B	Alcohol dehydrogenase IB (class I), beta polypeptide
135	ADORA2A	Adenosine A2a receptor
148	ADRA1A	Adrenergic, alpha-1C-, receptor
146	ADRA1D	Adrenergic, alpha-1D-, receptor
150	ADRA2A	Adrenergic, alpha-2A-, receptor
152	ADRA2C	Adrenergic, alpha-2C-, receptor
153	ADRB1	Adrenergic, beta-1-, receptor
154	ADRB2	Adrenergic, beta-2-, receptor, surface
123624	AGBL1	ATP/GTP-binding protein-like 1
177	AGER	Advanced glycosylation end product-specific receptor
9049	AIP	Aryl hydrocarbon receptor-interacting protein
326	AIRE	Autoimmune regulator
55966	AJAP1	Adherens junction-associated protein 1
9472	AKAP6	A-kinase anchor protein 6
259	AMBP	Alpha-1-microglobulin/bikunin precursor (inter-alpha-trypsin inhibitor, light chain; protein HC)
283	ANG	Angiogenin
255239	ANKK1	Ankyrin repeat and kinase domain containing 1
55107	ANO1	Anoctamin 1, calcium activated chloride channel
63982	ANO3	Anoctamin 3
302	ANXA2	Annexin A2 (lipocortin I)
26	AOC1	Amiloride-binding protein-1
324	APC	APC regulator of WNT signaling pathway
348	APOE	Apolipoprotein E
351	APP	Amyloid beta (A4) precursor protein
362	AQP5	Aquaporin-5
367	AR	Androgen receptor (dihydrotestosterone receptor)
387715	ARMS2	LOC387715 gene
409	ARRB2	Arrestin, beta 2
9048	ARTN	Artemin
421	ARVCF	ARVCF delta catenin family member
41	ASIC1	Cation channel, amiloride-sensitive, neuronal, 2
40	ASIC2	Amiloride-sensitive cation channel 1, neuronal (degenerin)
9311	ASIC3	Cation channel, amiloride-sensitive, neuronal 3
460	ASTN1	Astrotactin 1
23245	ASTN2	Astrotactin 2
55210	ATAD3A	ATPase family, AAA domain-containing, member 3A
51062	ATL1	Atlastin GTPase 1
25923	ATL3	Atlastin GTPase 3
474	ATOH1	Atonal, Drosophila, homolog of, 1
476	ATP1A1	ATPase, Na+K+ transporting, alpha-1 polypeptide
477	ATP1A2	ATPase, Na+K+ transporting, alpha-2 polypeptide
478	ATP1A3	ATPase, Na+K+ transporting, alpha-3 polypeptide
488	ATP2A2	ATPase, Ca++ transporting, slow-twitch, cardiac muscle-2
9914	ATP2C2	ATPase, Ca(2+)-transporting, type 2C, member 2
540	ATP7B	ATPase, Cu++ transporting, beta polypeptide
545	ATR	ATR serine/threonine kinase
6310	ATXN1	Ataxin-1
4287	ATXN3	Ataxin-3 (josephin)
6315	ATXN8OS	Ataxin 8 opposite strand
552	AVPR1A	Arginine vasopressin receptor-1A
567	B2M	Beta-2-microglobulin
57597	BAHCC1	BAH domain- and coiled-coil domain-containing protein 1
8314	BAP1	BRCA1 associated protein-1 (ubiquitin carboxy-terminal hydrolase)
623	BDKRB1	Bradykinin receptor B1
624	BDKRB2	Bradykinin receptor B2
627	BDNF	Brain-derived neurotrophic factor
27319	BHLHE22	Basic helix-loop-helix family, member E22
650	BMP2	Bone morphogenetic protein-2
654	BMP6	Bone morphogenetic protein-6
118426	BORCS5	BLOC1-related complex, subunit 5
114781	BTBD9	BTB/POZ domain-containing protein 9
773	CACNA1A	Calcium channel, voltage-dependent, P/Q type, alpha 1A subunit
774	CACNA1B	Calcium channel, voltage-dependent, L type, alpha 1B subunit
777	CACNA1E	Calcium channel, voltage-dependent, alpha 1E subunit
8913	CACNA1G	Calcium channel, voltage-dependent, T type, alpha-1G subunit
8912	CACNA1H	Calcium channel, voltage-dependent, T type, alpha-1H subunit
779	CACNA1S	Calcium channel, voltage-dependent, L type, alpha 1S subunit
781	CACNA2D1	Calcium channel, voltage-dependent, L type, alpha 2/delta subunit
55799	CACNA2D3	Calcium channel, voltage-dependent, alpha-2/delta subunit 3
783	CACNB2	Calcium channel, voltage-dependent, beta 2 subunit
784	CACNB3	Calcium channel, voltage-dependent, beta 3 subunit
10369	CACNG2	Calcium channel, voltage-dependent, gamma-2 subunit (stargazin)
796	CALCA	Calcitonin/calcitonin-related polypeptide, alpha
801	CALM1	Calmodulin-1 (phosphorylase kinase, delta)
814	CAMK4	Ca(2+)-calmodulin-dependent protein kinase type IV of brain
79800	CARF	Amyotrophic lateral sclerosis 2 chromosome region, candidate 8 (calcium response factor)
842	CASP9	Caspase 9, apoptosis-related cysteine protease
847	CAT	Catalase
6347	CCL2	Small inducible cytokine A2 (monocyte chemotactic protein, homologous to mouse Sig-je)
729230	CCR2	Chemokine (C-C) receptor 2
999	CDH1	Cadherin-1 (E-cadherin; uvomorulin)
64072	CDH23	Cadherin-23 (otocadherin)
1019	CDK4	Cyclin-dependent kinase 4
1029	CDKN2A	Cyclin-dependent kinase inhibitor 2A (p16, inhibits CDK4)
1041	CDSN	Corneodesmosin
8837	CFLAR	CASP8- and FADD-like apoptosis regulator
51142	CHCHD2	Coiled-coil-helix-coiled-coil-helix domain-containing protein 2
55636	CHD7	Chromodomain helicase DNA binding protein 7
1129	CHRM2	Cholinergic receptor, muscarinic, 2
1134	CHRNA1	Cholinergic receptor, nicotinic, alpha polypeptide-1, muscle
57053	CHRNA10	Cholinergic receptor, neuronal nicotinic, alpha polypeptide 10
8973	CHRNA6	Cholinergic receptor, neuronal nicotinic, alpha polypeptide 6
55584	CHRNA9	Cholinergic receptor, neuronal nicotinic, alpha polypeptide 9
1180	CLCN1	Chloride channel-1, skeletal muscle
9575	CLOCK	Circadian locomotor output cycles kaput
1268	CNR1	Cannabinoid receptor-1, brain
1269	CNR2	Cannabinoid receptor 2
1690	COCH	Cochlin
1302	COL11A2	Collagen XI, alpha-2 polypeptide
1308	COL17A1	Collagen XVII, alpha-1 polypeptide
1277	COL1A1	Collagen I, alpha-1 polypeptide
1278	COL1A2	Collagen I, alpha-2 polypeptide
1281	COL3A1	Collagen III, alpha-1 polypeptide
1289	COL5A1	Collagen V, alpha-1 polypeptide
1292	COL6A2	Collagen VI, alpha-2 polypeptide
256076	COL6A5	Collagen, type VI, alpha-5
1294	COL7A1	Collagen VII, alpha-1 polypeptide
1297	COL9A1	Collagen IX, alpha-1 polypeptide
1299	COL9A3	Collagen IX, alpha-3 polypeptide
1312	COMT	Catechol-O-methyltransferase
51004	COQ6	Coq6, S. cerevisiae, homolog of
1376	CPT2	Carnitine palmitoyltransferase II
1385	CREB1	cAMP-response element-binding protein-1
1393	CRHBP	Corticotropin releasing hormone-binding protein
1395	CRHR2	Corticotropin releasing hormone receptor-2
64109	CRLF2	Cytokine receptor-like factor 2
1410	CRYAB	Crystallin, alpha B
1453	CSNK1D	Casein kinase-1, delta
1511	CTSG	Cathepsin G
1524	CX3CR1	Chemokine (C-X3-C) receptor 1 (G protein-coupled receptor-13)
3576	CXCL8	Chemokine, CXC motif, ligand 8
1588	CYP19A1	Cytochrome P450, family 19, subfamily A, polypeptide 1 (aromatization of androgens)
1544	CYP1A2	Cytochrome P450, subfamily I, aromatic compound-inducible, polypeptide 2
1576	CYP3A4	Cytochrome P450, subfamily IIIA (nifedipine oxidase) polypeptide 4
1630	DCC	Deleted in colorectal carcinoma
1674	DES	Desmin
23405	DICER1	dicer 1, ribonuclease III
1760	DMPK	Dystrophia myotonica-protein kinase
1786	DNMT1	DNA methyltransferase 1
9732	DOCK4	Dedicator of cytokinesis 4
1808	DPYSL2	Dihydropyrimidinase-like 2
1813	DRD2	Dopamine receptor D2
1814	DRD3	Dopamine receptor D3
1821	DRP2	Dystrophin-related protein 2
1848	DUSP6	Dual-specificity phosphatase-6
1778	DYNC1H1	Dynein, cytoplasmic-1, heavy chain-1
1906	EDN1	Endothelin-1
1909	EDNRA	Endothelin receptor type A
1910	EDNRB	Endothelin receptor type B
1995	ELAVL3	ELAV-like RNA binding protein 3
1996	ELAVL4	ELAV-like RNA binding protein 4 (Hu antigen D)
5167	ENPP1	Ectonucleotide pyrophosphatase/phosphodiesterase 1 (Ly-41 antigen, mouse, homolog of)
2057	EPOR	Erythropoietin receptor
2069	EREG	Epiregulin
2099	ESR1	Estrogen receptor 1
2100	ESR2	Estrogen receptor-2 (ER beta)
2147	F2	Coagulation factor II (thrombin)
2153	F5	Coagulation factor V (proaccelerin, labile factor)
2166	FAAH	Fatty acid amide hydrolase
134145	FAM173B	ATP synthase C subunit lysine N-methyltransferase
2255	FGF10	Fibroblast growth factor-10
2257	FGF12	Fibroblast growth factor-12
2258	FGF13	Fibroblast growth factor-13
2259	FGF14	Fibroblast growth factor-14
2251	FGF6	Fibroblast growth factor-6
2261	FGFR3	Fibroblast growth factor receptor-3
9457	FHL5	Four-and-a-half LIM domains 5
344018	FIGLA	Folliculogenesis specific bHLH transcription factor
2289	FKBP5	FK506-binding protein 5
2316	FLNA	Filamin A, alpha (actin-binding protein-280)
28982	FLVCR1	Feline leukemia virus subgroup C receptor 1
2300	FOXL1	Forkhead box L1
2492	FSHR	Follicle stimulating hormone receptor
2512	FTL	Ferritin, light chain
2539	G6PD	Glucose-6-phosphate dehydrogenase
9568	GABBR2	Gamma-aminobutyric acid B receptor 2
2550	GABR	Gamma-aminobutyric acid B receptor 1
2555	GABRA2	Gamma-aminobutyric acid (GABA) A receptor, alpha-2
2556	GABRA3	Gamma-aminobutyric acid (GABA) A receptor, alpha-3
2560	GABRB1	Gamma-aminobutyric acid (GABA) A receptor, beta-1
2562	GABRB3	Gamma-aminobutyric acid (GABA) A receptor, beta-3
2563	GABRD	Gamma-aminobutyric acid (GABA) A receptor, delta
2566	GABRG2	Gamma-aminobutyric acid (GABA) A receptor, gamma-2
55879	GABRQ	Gamma-aminobutyric acid receptor, theta
2569	GABRR1	Gamma-aminobutyric acid (GABA) A receptor, rho-1
200959	GABRR3	Gamma-aminobutyric acid receptor, RHO-3
51083	GAL	Galanin
2629	GBA	Glucosidase, acid beta
2633	GBP1	Guanylate binding protein 1, interferon-inducible, 67kD
2643	GCH1	GTP cyclohydrolase 1
54332	GDAP1	Ganglioside-induced differentiation-associated protein 1
8200	GDF5	Growth/differentiation factor-5 (cartilage-derived morphogenetic protein-1)
2668	GDNF	Glial cell line derived neurotrophic factor
2670	GFAP	Glial fibrillary acidic protein
2675	GFRA2	GDNF family receptor alpha-2
2697	GJA1	Gap junction protein, alpha-1, 43kD (connexin 43)
2706	GJB2	Gap junction protein, beta-2, 26kD (connexin 26)
2717	GLA	Galactosidase, alpha
2739	GLO1	Glyoxalase I
2775	GNAO1	Guanine nucleotide-binding protein (G protein), alpha-activating activity
2778	GNAS	GNAS complex locus (guanine nucleotide binding protein (G protein), alpha stimulating activity polypeptide 1)
2820	GPD2	Glycerol-3-phosphate dehydrogenase 2 (mitochondrial)
2890	GRIA1	Glutamate receptor, ionotropic, AMPA 1
2891	GRIA2	Glutamate receptor, ionotropic, AMPA 2
2893	GRIA4	Glutamate receptor, ionotropic, AMPA 4
2897	GRIC1	Glutamate receptor, ionotropic, kainate 1
2899	GRIC3	Glutamate receptor, ionotropic, kainate 3
2900	GRIC4	Glutamate receptor, ionotropic, kainate 4
2901	GRIC5	Glutamate receptor, ionotropic, kainate 5
2903	GRIN2A	Glutamate receptor, ionotropic, N-methyl D-aspartate 2A
2869	GRK5	G protein-coupled receptor kinase 5
2922	GRP	Gastrin-releasing peptide
2925	GRPR	Gastrin-releasing peptide receptor
2978	GUCA1A	Guanylate cyclase activator 1A, retina
283120	H19	H19 gene
3043	HBB	Hemoglobin beta
3055	HCK	Hemopoietic cell kinase
348980	HCN1	Hyperpolarization-activated cyclic nucleotide-gated potassium channel 1
610	HCN2	Hyperpolarization-activated cyclic nucleotide-gated potassium channel 2
3061	HCRTR1	Hypocretin receptor 1
3062	HCRTR2	Hypocretin receptor 2
23493	HEY2	HES-related family bHLH transcription factor with YRPW motif 2
3077	HFE	Homeostatic iron regulator
55355	HJURP	Holliday junction recognition protein
3098	HK1	Hexokinase-1
3106	HLA-B	Major histocompatibility complex, class I, B
3119	HLA-DQ	Major histocompatibility complex, class II, DQ beta-1
3117	HLA-DQA1	Major histocompatibility complex, class II, DQ alpha-1
3122	HLA-DRA	Major histocompatibility complex, class II, DR alpha
9456	HOMER1	Homer scaffold protein 1
3218	HOXB8	Homeo box-B8
3315	HSPB1	Heat-shock 27kD protein-1
3350	HTR1A	5-hydroxytryptamine (serotonin) receptor-1A
3351	HTR1B	5-hydroxytryptamine (serotonin) receptor-1B
3356	HTR2A	5-hydroxytryptamine (serotonin) receptor-2A
3358	HTR2C	5-hydroxytryptamine (serotonin) receptor-2C
3359	HTR3A	5-hydroxytryptamine (serotonin) receptor-3
9177	HTR3B	5-hydroxytryptamine receptor 3B
3363	HTR7	5-hydroxytryptamine (serotonin) receptor-7, adenylate cyclase-coupled
5654	HTRA1	HTRA serine peptidase 1
3383	ICAM1	Intercellular adhesion molecule-1
3458	IFNG	Interferon, gamma
3475	IFRD1	Interferon-related developmental regulator 1
3481	IGF2	Insulin-like growth factor-2, or somatomedin A
22997	IGSF9B	Immunoglobulin superfamily, member 9B
8517	IKBKG	Inhibitor of nuclear factor kappa B kinase, regulatory subunit gamma
3586	IL10	Interleukin-10
3596	IL13	Interleukin-13
3603	IL16	Interleukin 16
3606	IL18	Interleukin-18
8809	IL18R1	Interleukin 18 receptor 1
3552	IL1A	Interleukin-1, alpha
3553	IL1B	Interleukin-1, beta
3554	IL1R1	Interleukin-1 receptor, type I
7850	IL1R2	Interleukin-1 receptor, type II
3557	IL1RN	Interleukin-1 receptor antagonist
386653	IL31	Interleukin 31
133396	IL31RA	Interleukin 31 receptor A
90865	IL33	Interleukin 33
27178	IL37	Interleukin 37
3565	IL4	Interleukin-4
3569	IL6	Interleukin-6 (interferon, beta-2)
3578	IL9	Interleukin-9
10207	INADL	PALS1-associated tight junction protein
3643	INSR	Insulin receptor
3705	ITPK1	Inositol 1,3,4-trisphosphate 5/6-kinase
182	JAG1	Jagged 1
57158	JPH2	Junctophilin 2
3725	JUN	Jun proto-oncogene, AP-1 transcription factor subunit
3726	JUNB	Jun B proto-oncogene, AP-1 transcription factor subunit
3736	KCNA1	Potassium voltage-gated channel, shaker-related subfamily, member 1
3737	KCNA2	Potassium channel, voltage-gated, Shaker-related subfamily, member 2
3741	KCNA5	Potassium voltage-gated channel, shaker-related subfamily, member 5
9312	KCNB2	Potassium channel, voltage-gated, shab-related subfamily, member 2
3751	KCND2	Potassium voltage-gated channel, Shal-related subfamily, member 2
3752	KCND3	Potassium voltage-gated channel, Shal-related subfamily, member 3
9992	KCNE2	Potassium voltage-gated channel, Isk-related family, member 2
30818	KCNIP3	Potassium channel-interacting protein 3
3768	KCNJ12	Potassium inwardly-rectifying channel, subfamily J, member 12
3760	KCNJ3	Potassium inwardly-rectifying channel, subfamily J, member 3
3763	KCNJ6	Potassium inwardly-rectifying channel, subfamily J, member 6
3775	KCNK1	Potassium channel, subfamily K, member 1
56660	KCNK12	Potassium channel, subfamily K, member 12
338567	KCNK18	Potassium channel, subfamily K, member 18
3776	KCNK2	Potassium channel, subfamily K, member 2
8645	KCNK5	Potassium channel, subfamily K, member 5
51305	KCNK9	Potassium channel, subfamily K, member 9
3782	KCNN3	Potassium channel, calcium-activated, intermediate/small conductance, subfamily N, member 3
3784	KCNQ1	Potassium voltage-gated channel, KQT-like subfamily, member 1
10984	KCNQ1OT1	KCNQ1-overlapping transcript 1
3785	KCNQ2	Potassium voltage-gated channel, KQT-like subfamily, member 2
3786	KCNQ3	Potassium voltage-gated channel, KQT-like subfamily, member 3
9132	KCNQ4	Potassium voltage-gated channel, KQT-like subfamily, member 4
56479	KCNQ5	Potassium channel, voltage-gated, KQT-like subfamily, member 5
3787	KCNS1	Potassium channel, voltage-gated, delayed-rectifier, subfamily S, member 1
3790	KCNS3	Potassium voltate-gated channel, delayed-rectifier, subfamily S, member 3
343450	KCNT2	Potassium channel, subfamily T, member 2
23081	KDM4C	Lysine demethylase 4C
57604	KIAA1456	KIAA1456 gene
547	KIF1A	Kinesin family member 1A
9585	KIF20B	M-phase phosphoprotein 1
3798	KIF5A	Kinesin family member 5A
54800	KLHL24	Kelch-like 24
25818	KLK5	Kallikrein-related peptidase 5
889	KRIT1	KREV interaction trapped 1
3868	KRT16	Keratin 16
3853	KRT6A	Keratin 6A
3914	LAMB3	Laminin, beta-3 (nicein, 125kD; kalinin, 140kD; BM600, 125kD)
143458	LDLRAD3	Low density lipoprotein receptor class A domain-containing protein 3
3976	LIF	Leukemia inhibitory factor (cholinergic differentiation factor)
9388	LIPG	Lipase G, endothelial
4000	LMNA	Lamin A/C
151354	LRATD1	Family with sequence similarity 84, member A
4049	LTA	Lymphotoxin alpha (formerly tumor necrosis factor beta)
4069	LYZ	Lysozyme
8216	LZTR1	Leucine-zipper-like regulator-1
4129	MAOB	Monoamine oxidase B
4131	MAP1B	Microtubule-associated protein-1B
5604	MAP2K1	Mitogen-activated protein kinase kinase 1
5594	MAPK1	Mitogen-activated protein kinase 1
1432	MAPK14	Mitogen-activated protein kinase 14 (cytokine suppressive anti-inflammatory drug binding protein 1)
5595	MAPK3	Mitogen-activated protein kinase 3
5601	MAPK9	Mitogen-activated protein kinase 9
4137	MAPT	Microtubule-associated protein tau
57574	MARCH4	Membrane-associated RING-CH finger protein 4
4141	MARS1	Methioninyl-tRNA synthetase 1
27430	MAT2B	Methionine adenosyltransferase II, beta
9782	MATR3	Matrin 3
4204	MECP2	Methyl-CpG-binding protein-2
4209	MEF2D	MADS box transcription enhancer factor 2, polypeptide D (myocyte enhancer factor 2D)
4210	MEFV	MEFV innate immunity regulator, pyrin
4211	MEIS1	Meis homeobox 1
4221	MEN1	Menin
151194	METTL21A	Methyltransferase-like 21A
9927	MFN2	Mitofusin 2
406959	MIR183	Micro RNA 183
4286	MITF	Microphthalmia-associated transcription factor
4292	MLH1	DNA mismatch repair protein MLH1
4325	MMP16	Matrix metalloproteinase 16 (membrane-inserted)
4326	MMP17	Matrix metalloproteinase 17
4313	MMP2	Matrix metalloproteinase 2 (gelatinase A, 72kD type IV collagenase)
4318	MMP9	Matrix metalloproteinase 9 (gelatinase B, 92kD type IV collagenase)
744	MPPED2	Metallophosphoesterase domain-containing protein 2
4359	MPZ	Myelin protein zero
259249	MRGPRX1	Mas-related G protein-coupled receptor family, member X1
10335	MRVI1	Murine retrovirus integration site 1, homolog of
92140	MTDH	Metadherin
4524	MTHFR	Methylenetetrahydrofolate reductase
2475	MTOR	Mechanistic target of rapamycin
4610	MYCL	MYCL protooncogene, bHLH transcription factor
79784	MYH14	Myosin, heavy chain 14, nonmuscle
4627	MYH9	Myosin, heavy polypeptide-9, nonmuscle
4647	MYO7A	Myosin VIIA
23040	MYT1L	Myelin transcription factor 1-like
4669	NAGLU	N-acetylglucosaminidase, alpha-
259232	NALCN	Sodium leak channel, nonselective
135112	NCOA7	Nuclear receptor coactivator 7
54550	NECAB2	N-terminal EF-hand calcium-binding protein 2
4734	NEDD4	Neural precursor cell expressed, developmentally downregulated-4
23327	NEDD4L	Ubiquitin protein ligase NEDD4-like
4744	NEFH	Neurofilament, heavy polypeptide
4741	NEFM	Neurofilament protein, medium polypeptide
4763	NF1	Neurofibromin (neurofibromatosis, type I)
4771	NF2	Merlin
4790	NFKB1A	Nuclear factor kappa-B, subunit 1 (p105, p50)
4792	NFKBIA	Nuclear factor kappa-B inhibitor, alpha
4795	NFKBIL1	Nuclear factor-kappa-B inhibitor-like protein 1
4804	NGFR	Nerve growth factor receptor
22861	NLRP1	NLR family, pyrin domain containing 1
23057	NMNAT2	Nicotinamide nucleotide adenylyltransferase 2
4842	NOS1	Nitric oxide synthase 1, neuronal
4843	NOS2	Nitric oxide synthase 2A
4846	NOS3	Nitric oxide synthase 3, endothelial cell
4851	NOTCH1	Notch receptor 1
4854	NOTCH3	Notch, Drosophila, homolog of, 3
4879	NPPB	Natriuretic peptide precursor B
387129	NPSR1	Neuropeptide S receptor 1
4886	NPY1R	Neuropeptide Y receptor
2902	NR1	Glutamate receptor, ionotropic, N-methyl D-aspartate 1
2904	NR2	Glutamate receptor, ionotropic, N-methyl D-aspartate 2B
2908	NR3C1	Nuclear receptor subfamily 3, group C, member 1 (glucocorticoid receptor)
4897	NRCAM	Neuronal cell adhesion molecule
8204	NRIP1	Nuclear receptor interacting protein 1 (receptor interacting protein 140)
9369	NRXN3	Neurexin 3
84081	NSRP1	Nuclear speckle splicing regulatory protein 1
4976	OPA1	OPA1 mitochondrial dynamin-like GTPase
4985	OPRD1	Opioid receptor, delta-1
4986	OPRK1	Opiate receptor, kappa-1
4987	OPRL1	Opioid receptor-like 1
4988	OPRM1	Opioid receptor, mu-1
22953	P2RX2	Purinergic receptor P2X, ligand-gated ion channel, 2
5024	P2RX3	Purinergic receptor P2X, ligand-gated ion channel, 3
5025	P2RX4	Purinergic receptor P2X, ligand-gated ion channel, 4
9127	P2RX6	Purinergic receptor P2X-like 1
5027	P2RX7	Purinergic receptor P2X, ligand-gated ion channel, 7
5029	P2RY2	Purinergic receptor P2Y, G-protein coupled, 2
5030	P2RY4	Pyrimidinergic receptor P2Y, G-protein coupled, 4
103752588	PACERR	PTGS2 antisense NFKB1 complex-mediated expression regulator RNA, noncoding
5048	PAFAH1B1	Platelet-activating factor acetylhydrolase, isoform 1B, alpha subunit
5077	PAX3	Paired box homeotic gene-3
5087	PBX1	Pre-B cell leukemia transcription factor-1
56145	PCDHA3	Protocadherin-alpha 3
5046	PCSK6	Proprotein convertase subtilisin/kexin type 6
8654	PDE5A	Phosphodiesterase 5A
56034	PDGFC	Platelet-derived growth factor C
5173	PDYN	Prodynorphin
23037	PDZD2	PDZ domain containing 2
5179	PENK	Proenkephalin
221692	PHACTR1	Phosphatase and actin regulator 1
63895	PIEZO2	PIEZO-type mechanosensitive ion channel component 2
5288	PIK3C2G	Phosphatidylinositol 3-kinase, class 2, gamma
644139	PIRT	Phosphoinositide-interacting regulator of transient receptor potential channels
5311	PKD2	Polycystin-2
5329	PLAUR	Plasminogen activator, urokinase, receptor
5335	PLCG1	Phospholipase C, gamma 1 (formerly subtype 148)
57664	PLEKHA4	Pleckstrin homology domain-containing protein, family A, member 4
5375	PMP2	Peripheral myelin protein-2
5376	PMP22	Peripheral myelin protein-22
5368	PNOC	Prepronociceptin
5426	POLE	Polymerase, DNA, epsilon
5428	POLG	Polymerase (DNA directed), gamma
5443	POMC	Proopiomelanocortin (adrenocorticotropin/beta-lipotropin)
5444	PON1	Paraoxonase-1
5468	PPARG	Peroxisome proliferator activated receptor, gamma
5498	PPOX	Protoporphyrinogen oxidase
151242	PPP1R1C	Protein phosphatase 1, regulatory subunit 1C
63976	PRDM16	PR domain-containing protein 16
5566	PRKACA	Protein kinase, cAMP-dependent, catalytic, alpha
5578	PRKCA	Protein kinase C, alpha polypeptide
5579	PRKCB	Protein kinase C, beta 1 polypeptide
5581	PRKCE	Protein kinase C, epsilon
5590	PRKCZ	Protein kinase C, zeta form
2834	PRLHR	G protein-coupled receptor-10
23627	PRND	Prion-like protein doppel
5621	PRNP	Prion protein
60675	PROK2	Prokineticin 2
112476	PRRT2	Proline-rich transmembrane protein 2
57716	PRX	Periaxin
5663	PSEN1	Presenilin 1
5728	PTEN	Phosphatase and tensin homolog (mutated in multiple advanced cancers 1)
5731	PTGER1	Prostaglandin E receptor 1, EP1 subtype, 42kD
5739	PTGIR	Prostaglandin I2 (prostacyclin) receptor (IP)
5742	PTGS1	Prostaglandin-endoperoxide synthase 1 (prostaglandin G/H synthase and cyclooxygenase)
5743	PTGS2	Prostaglandin-endoperoxide synthase 2 (prostaglandin G/H synthase and cyclooxygenase)
5789	PTPRD	Protein tyrosine phosphatase, receptor type, delta polypeptide
5803	PTPRZ1	Protein-tyrosine phosphatase, receptor-type, zeta-1, polypeptide
5806	PTX3	Pentraxin-3
7879	RAB7A	Ras-associated protein RAB7
10267	RAMP1	Receptor activity-modifying protein 1
5925	RB1	Retinoblastoma-1
54715	RBFOX1	RNA-binding protein FOX1, C. elegans, homolog of, 1
5978	REST	RE1-silencing transcription factor
6002	RGS12	Regulator of G protein signaling 12
79651	RHBDF2	Rhomboid 5, Drosophila, homolog of, 2
6010	RHO	Rhodopsin (opsin 2)
79608	RIC3	RIC3 acetylcholine receptor chaperone
26994	RNF11	Ring finger protein 11
81790	RNF170	RING finger protein 170
57674	RNF213	Ring finger protein 213
860	RUNX2	Runt-related transcription factor 2
122042	RXFP2	Leucine-rich repeat-containing G protein-coupled receptor 8
6261	RYR1	Ryanodine receptor-1, skeletal
132320	SCLT1	Sodium channel and clathrin linker 1
6336	SCN10A	Sodium voltage-gated channel, alpha subunit 10
11280	SCN11A	Sodium voltage-gated channel, alpha subunit 11
6323	SCN1A	Sodium voltage-gated channel, alpha subunit 1
6324	SCN1B	Sodium voltage-gated channel, beta subunit 1
6326	SCN2A	Sodium voltage-gated channel, alpha subunit 2
6327	SCN2B	Sodium voltage-gated channel, beta subunit 1
6328	SCN3A	Sodium voltage-gated channel, alpha subunit 3
55800	SCN3B	Sodium voltage-gated channel, beta subunit 3
6329	SCN4A	Sodium voltage-gated channel, alpha subunit 4
6330	SCN4B	Sodium voltage-gated channel, beta subunit 4
6331	SCN5A	Sodium channel, voltage-gated, type V, alpha polypeptide
6332	SCN7A	Sodium voltage-gated channel, alpha subnit 7
6334	SCN8A	Sodium voltage-gated channel, alpha subunit 8
6335	SCN9A	Sodium voltage-gated channel, alpha subunit 9
6337	SCNN1A	Sodium channel, epithelial 1, subunit alpha
6392	SDHD	Succinate dehydrogenase complex, subunit D, integral membrane protein
57190	SELENON	Selenoprotein N
10371	SEMA3A	Semaphorin 3A
989	SEPT7	Septin 7
10801	SEPT9	Septin 9
866	SERPINA6	Corticosteroid-binding globulin
6469	SHH	Sonic hedgehog signaling molecule
6470	SHMT1	Serine hydroxymethyltransferase (soluble)
23309	SIN3B	Sin3, yeast, homolog of, B
57084	SLC17A6	Solute carrier family 17 (sodium-dependent inorganic phosphate cotransporter), member 6
246213	SLC17A8	Solute carrier family 17 (sodium-dependent inorganic phosphate cotransporter), member 8 (vesicular glutamate transporter 3)
57419	SLC24A3	Solute carrier family 24 (sodium/potassium/calcium exchanger), member 3
6513	SLC2A1	Solute carrier family 2 (facilitated glucose transporter), member 1
6530	SLC6A2	Solute carrier family 6 (neurotransmitter transporter, noradrenalin), member 2, cocaine- and antidepressant-sensitive
6532	SLC6A4	Solute carrier family 6 (neurotransmitter transporter, serotonin), member 4
6546	SLC8A1	Solute carrier family 8, member 1 (sodium-calcium exchanger-1)
6543	SLC8A2	Solute carrier family 8, member 2 (sodium-calcium exchanger 2)
285195	SLC9A9	Solute carrier family 9 (sodium/hydrogen exchanger), member A9
4088	SMAD3	SMAD family member 3
4089	SMAD4	SMAD family member 4
6597	SMARCA4	SWI/SNF-related, matrix-associated, actin-dependent regulator of chromatin, subfamily A, member 4
56916	SMARCAD1	SWI/SNF-related, matrix-associated actin-dependent regulator of chromatin, subfamily A, DEAD/H box-containing, 1
6598	SMARCB1	SWI/SNF related, matrix associated, actin dependent regulator of chromatin, subfamily b, member 1
6616	SNAP25	Synaptosomal-associated protein, 25kD
6622	SNCA	Synuclein, alpha (non A4 component of amyloid precursor)
6647	SOD1	Superoxide dismutase-1, soluble
6648	SOD2	Superoxide dismutase-2, mitochondrial
6671	SP4	Sp4 transcription factor
10418	SPON1	F-spondin, Rat, homolog of
10558	SPTLC1	Serine palmitoyltransferase, long-chain base subunit 1
9517	SPTLC2	Serine palmitoyltransferase, long-chain base subunit 2
6778	STAT6	Signal transducer and activator of transcription-6, interleukin-4 induced
6794	STK11	Serine/threonine protein kinase-11
161003	STOML3	Stomatin-like protein 3
10273	STUB1	STIP1 homologous and U box-containing protein 1
6804	STX1A	Syntaxin 1A, brain
22987	SV2C	Synaptic vesicle glycoprotein 2C
79987	SVEP1	Sushi, von willebrand factor type A, EGF, and pentraxin domain-containing 1
6854	SYN2	Synapsin II
8224	SYN3	Synapsin III
23345	SYNE1	Spectrin repeat-containing nuclear envelope protein 1 (nesprin 1)
83851	SYT16	Synaptotagmin 16
134864	TAAR1	Trace amine-associated receptor 1
9287	TAAR2	Trace amine-associated receptor 2
6863	TAC1	Tachykinin 1 (substance K; neurokinin A; neurokinin 2; neuromedin L; neuropeptide gamma; tachykinin 2)
6869	TACR1	Tachykinin receptor 1 (substance P receptor; neurokinin-1 receptor)
51347	TAOK3	TAO kinase 3
6947	TCN1	Transcobalamin I
7007	TECTA	Tectorin, alpha
7015	TERT	Telomerase reverse transcriptase
7040	TGFB1	Transforming growth factor, beta-1
7048	TGFBR2	Transforming growth factor, beta receptor II, 70-80kD
7058	THBS2	Thrombospondin 2
54962	TIPIN	Timeless-interacting protein
7097	TLR2	Toll-like receptor-2
7099	TLR4	Toll-like receptor-4
3371	TNC	Tenascin C (hexabrachion)
7124	TNF	Tumor necrosis factor (cachectin)
8792	TNFRSF11A	Tumor necrosis factor receptor superfamily, member 11A
7133	TNFRSF1B	Tumor necrosis factor receptor superfamily, member 1B
7143	TNR	Tenascin R (restrictin, janusin)
7157	TP53	Tumor protein p53
7166	TPH1	Tryptophan hydroxylase 1 (tryptophan-5-monooxygenase)
121278	TPH2	Tryptophan hydroxylase 2
7170	TPM3	Tropomyosin 3
7177	TPSAB1	Tryptase, alpha/beta-1
6737	TRIM21	Tripartite motif-containing protein 21
8989	TRPA1	Transient receptor potential cation channel, subfamily A, member 1
7220	TRPC1	Transient receptor potential channel 1
7222	TRPC3	Transient receptor potential cation channel, subfamily C, member 3
7223	TRPC4	Transient receptor potential cation channel, subfamily C, member 4
7225	TRPC6	Transient receptor potential channel-6
4308	TRPM1	Transient receptor potential cation channel, subfamily M, member 1 (melastatin)
7226	TRPM2	Transient receptor potential cation channel, subfamily M, member 2
80036	TRPM3	Transient receptor potential cation channel, subfamily M, member 3
54795	TRPM4	Transient receptor potential cation channel, subfamily M, member 4
29850	TRPM5	Transient receptor potential cation channel, subfamily M, member 5 (MLSN1- and TRP-related gene 1)
54822	TRPM7	Transient receptor potential cation channel, subfamily M, member 7
79054	TRPM8	Transient receptor potential cation channel, subfamily M, member 8
5310	TRPP	Polycystin-1
7442	TRPV1	Transient receptor potential cation channel, subfamily V, member 1 (vanilloid receptor 1; capsaicin receptor)
51393	TRPV2	Transient receptor potential cation channel, subfamily V, member 2
162514	TRPV3	Transient receptor potential cation channel, subfamily V, member 3
59341	TRPV4	Transient receptor potential cation channel, subfamily V, member 4 (vanilloid receptor-related osmotically activated channel)
56302	TRPV5	Transient receptor potential cation channel, subfamily V, member 5
7248	TSC1	Hamartin (tuberous sclerosis 1 gene)
7249	TSC2	Tuberin (tuberous sclerosis 2 gene)
85480	TSLP	Thymic stromal lymphopoietin
10100	TSPAN2	Tetraspanin 2
706	TSPO	Translocator protein, 18kD (benzodiazepine receptor, peripheral type)
7276	TTR	Transthyretin (prealbumin)
7364	UGT2B7	UDP-glucuronyltransferase, family 2, beta-7
7399	USH2A	Usherin
219333	USP12	Ubiquitin-specific protease 12
10911	UTS2	Urotensin II
7422	VEGFA	Vascular endothelial growth factor
7428	VHL	von Hippel-Lindau tumor suppressor
4013	VWA5A	von Willebrand factor A domain-containing protein 5A
7453	WARS1	Tryptophanyl-tRNA synthetase 1
7466	WFS1	Wolframin
65125	WNK1	WNK lysine deficient protein kinase 1
65268	WNK2	WNK lysine deficient protein kinase 2
80326	WNT10A	Wingless-type MMTV integration site family, member 10A
7517	XRCC3	X-ray repair corss complementing 3
10413	YAP1	YES1-associated transcriptional regulator
9310	ZNF235	Zinc finger protein 93, mouse, homolog of
7579	ZSCAN20	Zinc finger- and SCAN domain-containing protein 20

## Sheet: Table_S2
Table S2: Genetic variants classified as Variant of Uncertain Significance in EO-SFN patients
Sample Identifier	Selected variant	Gene name	protein change	codon change	GnomAD_nfe_AF	variant classification	Refseq transcript	References
ITA01	2-167136962-T-C	SCN9A	p.Ile739Val	c.2215A>G	0.003547	VUS	NM_002977.3	PMID: 24820863,PMID: 22826602,PMID: 30554136
ITA01	3-130159668-G-C	COL6A5	p.Arg2162Ser	c.6486G>C	4.838e-05	VUS	NM_153264.6	PMID: 28073787
ITA02	17-21319792-G-A	KCNJ12	p.Glu380Lys	c.1138G>A	0.000707	VUS	NM_021012.5	PMID: 28073787
ITA02	2-234873319-G-C	TRPM8	p.Lys599Asn	c.1797G>C	-1	VUS	NM_024080.5	PMID: 28073787
ITA03	2-167060594-A-G	SCN9A	p.Trp1538Arg	c.4612T>C	0.002461	VUS	NM_002977.3	PMID: 23292638,PMID: 30554136
ITA03	3-38946726-C-A	SCN11A	p.Gln520His	c.1560G>T	3.103e-05	VUS	NM_001349253.2
ITA03	2-165947080-C-A	SCN3A	p.Leu1861Phe	c.5583G>T	2.642e-05	VUS	NM_006922.4	PMID: 31571979
ITA05	5-75621215-C-T	SV2C	p.Ala676Val	c.2027C>T	1.767e-05	VUS	NM_014979.4
ITA06	1-1957176-C-T	GABRD	p.Arg157*	c.469C>T	0	VUS	NM_000815.5	PMID: 32812184
ITA07	2-167108328-T-G	SCN9A	p.Glu1129Ala	c.3386A>C	-1	VUS	NM_002977.3
ITA07	8-28196906-T-C	PNOC	p.Leu159Pro	c.476T>C	1.942e-05	VUS	NM_006228.5	PMID: 21477860, PMID: 33786848
ITA08	8-72973872-G-T	TRPA1	p.Thr311Asn	c.932C>A	0.0002402	VUS	NM_007332.3
ITA08	21-45802616-C-T	TRPM2	p.Arg411Trp	c.1231C>T	0.0003498	VUS	NM_003307.3
ITA09	2-167133845-C-T	SCN9A	p.Arg830Gln	c.2489G>A	8.959e-06	VUS	NM_002977.3
ITA09	3-38913740-G-A	SCN11A	p.Arg1147Trp	c.3439C>T	3.107e-05	VUS	NM_001349253.1
ITA09	1-155208022-T-G	GBA	p.Thr222Pro	c.664A>C	8.808e-06	VUS	NM_000157.4
ITA09	2-234858737-C-T	TRPM8	p.Pro363Ser	c.1087C>T	-1	VUS	NM_024080.5
ITA09	17-40689406-C-G	NAGLU	NA	c.384-10C>G	1.759e-05	VUS	NM_000263.4
ITA10	13-52513323-A-G	ATP7B	p.Leu1188Pro	c.3563T>C	-1	VUS	NM_000053.3
ITA10	20-61467683-C-T	COL9A3	p.Pro516Ser	c.1546C>T	-1	VUS	NM_001853.4	RCV002603617.1
ITA11	2-189851815-G-A	COL3A1	p.Val160Ile	c.478G>A	-1	VUS	NM_000090.3
ITA12	3-38793899-A-T	SCN10A	p.Asp522Glu	c.1566T>A	1.764e-05	VUS	NM_006514.3
ITA13	3-38835461-C-A	SCN10A	p.Arg14Leu	c.41G>T	0.002815	VUS	NM_006514.3
ITA15	13-52520508-G-A	ATP7B	p.Thr991Met	c.2972C>T	0.002434	VUS	NM_000053.3
ITA15	19-15302825-C-T	NOTCH3	p.Gly209Arg	c.625G>A	2.657e-05	VUS	NM_000435.3
ITA16	9-120475248-G-A	TLR4	p.Cys281Tyr	c.842G>A	0.003225	VUS	NM_138554.5	PMID: 22025579, 30365084
ITA16	8-72967795-T-C	TRPA1	p.Ile469Val	c.1405A>G	0.001531	VUS	NM_007332.3	RCV002743953.1
ITA19	8-133141790-G-A	KCNQ3	p.Arg780Cys	c.2338C>T	0.0001628	VUS	NM_004519.4	PMID:24336169
ITA21	12-110778720-G-A	ATP2A2	p.Arg673His	c.2018G>A	5.289e-05	VUS	NM_170665.4
ITA22	10-118969662-T-C	KCNK18	p.Phe336Ser	c.1007T>C	0.0003329	VUS	NM_181840.1	RCV002749183.1
ITA22	15-50935627-G-A	TRPM7	p.His149Tyr	c.445C>T	7.77e-06	VUS	NM_017672.6
ITA23	9-73206061-C-T	TRPM3	p.Ala1025Thr	c.3073G>A	0	VUS	NM_001007471.2
ITA24	2-241724432-C-T	KIF1A	p.Ala232Thr	c.694G>A	2.654e-05	VUS	NM_001244008.1	RCV001373406.5
ITA24	2-234878375-C-T	TRPM8	p.Arg688*	c.2062C>T	8.792e-06	VUS	NM_024080.5
ITA25	1-201047133-C-A	CACNA1S	p.Arg498Leu	c.1493G>T	0.000983	VUS	NM_000069.3	PMID:25735680,RCV000656816.7
ITA26	3-38760269-G-T	SCN10A	p.Leu1186Met	c.3556C>A	6.194e-05	VUS	NM_006514.3
ITA27	17-40689559-A-G	NAGLU	p.Gln176Arg	c.527A>G	-1	VUS	NM_000263.4	PMID: 34061162,PMID: 15745967
ITA27	2-189858966-G-A	COL3A1	p.Ala401Thr	c.1201G>A	8.812e-06	VUS	NM_000090.4	RCV000703207.5
ITA28	8-72981350-G-C	TRPA1	p.Leu118Val	c.352C>G	0.0002399	VUS	NM_007332.3	PMID:32823520
ITA29	14-96730671-ATCG-A	BDKRB1	p.Val219del	c.653_655delTCG	-1	VUS	NM_000710.4
ITA30	1-112319765-C-T	KCND3	p.Arg550His	c.1649G>A	2.322e-05	VUS	NM_004980.4
ITA31	2-49195844-G-A	FSHR	p.Arg283Trp	c.847C>T	8.543e-05	VUS	NM_000145.3	Matches hypothyroidism
ITA31	13-39550715-C-T	STOML3	p.Arg64His	c.191G>A	0.0001548	VUS	NM_145286.2	PMID: 26443885 (KO mice did not feel pain)
ITA31	6-39162417-G-A	KCNK5	p.Arg140Cys	c.418C>T	0.0002478	VUS	NM_003740.4
ITA32	12-57906573-G-A	MARS1	p.Arg598His	c.1793G>A	3.876e-05	VUS	NM_004990.4
ITA33	11-3688899-G-A	CHRNA10	p.Ser153Leu	c.458C>T	7.207e-05	VUS	NM_020402.3	PMID: 31217264, S5-S6 Pore loop
ITA34	17-48683374-A-G	CACNA1G	p.Asn1471Ser	c.4412A>G	-1	VUS	NM_018896.5	PMID: 30554136
ITA35	3-38835461-C-A	SCN10A	p.Arg14Leu	c.41G>T	0.002982	VUS	NM_006514.3	PMID: 36448457
ITA35	4-40356097-C-T	CHRNA9	p.Pro334Ser	c.1000C>T	0.0007663	VUS	NM_017581.4
ITA36	11-57118235-G-A	P2RX3		c.706-1G>A	0	VUS	NM_002559.4	class 3, no clear effect on splicing (diiference <10%), P2X3 is critical for peripheral pain responses and afferent pathways controlling urinary bladder volume reflexes, report
ITA36	3-69988285-AGCGAGTGCCCAG-A	MITF	p.Glu208_Gly211del	c.620_631delGCGAGTGCCCAG	-1	VUS	NM_001354604.1
ITA36	18-10763032-C-T	PIEZO2	p.Arg979His	c.2936G>A	0	VUS	NM_022068.3
ITA37	2-203839220-G-T	CARF	NA	c.1494+1G>T	-1	VUS	NM_024744.17	PMID: 11832226;DOI: 10.15562/bmj.v8i2.1460; removes 7.9% of transcript
ITA38	7-30694687-C-T	CRHR2	p.Val355Met	c.1063G>A	1.772e-05	VUS	NM_001883.5	PMID: 33348790; Transmembrane-7
ITA38	22-29876987-C-G	NEFH	p.Gln246Glu	c.736C>G	-1	VUS	NM_021076.3
ITA39	4-6304154-G-A	WFS1	p.Ala878Thr	c.2632G>A	8.877e-06	VUS	NM_006005.3	RCV000998220.14
ITA40	13-52532509-C-T	ATP7B	p.Asp765Asn	c.2293G>A	-1	VUS	NM_000053.3
ITA41	7-143048880-C-A	CLCN1	p.Pro930His	c.2789C>A	1.772e-05	VUS	NM_000083.2	RCV001663486.2
ITA42	19-38985102-G-A	RYR1	p.Asp2129Asn	c.6385G>A	3.896e-05	VUS	NM_000540.2	RCV001592879.6
ITA42	17-29664400-G-A	NF1	p.Val2148Ile	c.6442G>A	6.158e-05	VUS
ITA43	19-38954397-A-T	RYR1	p.Asp898Val	c.2693A>T	-1	VUS	NM_000540.2
ITA44	1-181762828-G-A	CACNA1E	p.Val1976Met	c.5926G>A	2.485e-05	VUS	NM_001205293.3
ITA45	17-3494586-T-C	TRPV1	p.Arg116Gly	c.346A>G	-1	VUS	NM_080704.3
ITA46	18-10696466-G-C	PIEZO2	p.Thr2187Ser	c.6560C>G	6.154e-05	VUS	NM_022068.3
ITA47	16-3293403-T-C	MEFV	p.Lys695Arg	c.2084A>G	0.007942	VUS	NM_000243.2
ITA48	20-62038619-G-A	KCNQ2	p.Pro666Leu	c.1997C>T	9.21e-06	VUS	NM_172107.3	RCV000990328.2
ITA48	5-1268737-T-A	TERT	p.Gln827Leu	c.2480A>T	-1	VUS	NM_198253.2
ITA48	3-48629243-G-A	COL7A1	p.Pro457Leu	c.1370C>T	8.528e-05	VUS	NM_000094.3	RCV000373934.7
ITA49	7-87076498-G-A	ABCB4	p.Ala286Val	c.857C>T	3.528e-05	VUS	NM_000443.3
ITA49	22-30074260-G-A	NF2	p.Asp508Asn	c.1522G>A	1.758e-05	VUS	NM_000268.3
ITA50	8-42612154-C-G	CHRNA6	p.Trp97Cys	c.291G>C	0.0002168	VUS	NM_004198.3
ITA50	8-72967716-T-C	TRPA1	p.Asp495Gly	c.1484A>G	0.0001011	VUS	NM_007332.3
ITA51	11-123516341-G-A	SCN3B	p.Thr58Met	c.173C>T	1.759e-05	VUS	NM_001040151.1
ITA51	16-3293403-T-C	MEFV	p.Lys695Arg	c.2084A>G	0.007942	VUS	NM_000243.2	VCV000002547.76
ITA52	1-33956930-C-T	ZSCAN20	p.Arg358Trp	c.1072C>T	2.653e-05	VUS	NM_145238.3
NET01	14-74425926-C-T	COQ6	p.Pro261Leu	c.782C>T	9.291e-05	VUS	NM_182476.2
NET02	1-213061261-T-C	FLVCR1	p.(Ser409Pro)	c.1225T>C	-1	VUS	NM_014053.3
NET02	11-14990520-C-T	CALCA	p.Arg84Gln	c.251G>A	8.791e-06	VUS	NM_001741.2
NET03	6-70978523-C-G	COL9A1	p.Gly424Ala	c.1271G>C	-1	VUS	NM_001851.4
NET04	17-48269160-C-T	COL1A1	p.Asp706Asn	c.2116G>A	6.691e-05	VUS	NM_000088.3
NET05	1-11856390-A-G	MTHFR	p.Val218Ala	c.653T>C	1.758e-05	VUS	NM_005957.4
NET05	12-117705934-T-A	NOS1	p.Met619Leu	c.1855A>T	0.004049	VUS	NM_000620.5
NET05	11-121016463-C-T	TECTA	p.Pro1248Leu	c.3743C>T	0.0004799	VUS	NM_005422.2
NET06	1-176838017-C-T	ASTN1	p.Glu1204Lys	c.3610G>A	8.859e-06	VUS	NM_004319.3
NET06	14-94780858-T-G	SERPINA6	p.Asn43Thr	c.128A>C	8.795e-06	VUS	NM_001756.4
NET07	7-75933137-A-G	HSPB1	p.Gln128Arg	c.4726G>A	7.142e-05	VUS	NM_001540.4
NET08	3-38768212-G-A	SCN10A	p.Pro991Leu	c.2972C>T	0.001725	VUS	NM_006514.3
NET08	21-45845595-GCAGGAAGAAGACGGAGGAGCCGGGCGA-G	TRPM2	p.Arg1228_Asp1236del	NA	0.001322	VUS	NM_003307.3
NET09	22-30057288-C-G	NF2	p.Pro257Arg	c.770C>G	-1	VUS	NM_000268.3
NET10	6-152792820-A-T	SYNE1	p.Leu515Gln	c.1544T>A	2.326e-05	VUS	NM_182961.4
NET10	20-62046291-C-T	KCNQ2	p.Arg497His	c.1490G>A	9.022e-06	VUS	NM_172107.3	RCV000636298.8
NET11	16-55532219-A-G	MMP2	p.Tyr543Cys	c.1628A>G	0.0003803	VUS	NM_004530.6
NET13	2-241662960-C-T	KIF1A	p.Arg1445His	c.4334G>A	3.786e-05	VUS	NM_001244008.1	RCV001895667.4
NET14	1-11861356-C-A	MTHFR	p.Ala113Ser	c.337G>T	2.638e-05	VUS	NM_005957.4
NET15	16-2130370-G-A	TSC2	p.Arg1201Lys	c.3602G>A	-1	VUS	NM_000548.3
NET16	4-6303907-G-GGAC	WFS1	p.Asp797dup	c.2390-2392dup	0.001232	VUS	NM_006005.3
NET16	11-101375047-T-A	TRPC6	p.His218Leu	c.653A>T	2.651e-05	VUS	NM_004621.6
NET17	7-150746207-C-T	ASIC3	p.Arg79*	c.235C>T	0.001581	VUS	NM_004769.4
NET17	7-150749710-C-T	ASIC3	p.Arg523Cys	c.1567C>T	6.969e-05	VUS	NM_004769.4
NET18	5-1294626-G-C	TERT	p.Asn125Lys	c.375C>G	-1	VUS	NM_198253.2
NET19	8-72952029-T-C	TRPA1	p.Met689Val	c.2065A>G	0.000117	VUS	NM_007332.3
NET20	11-121028715-G-C	TECTA	p.Gly1491Arg	c.4471G>C	-1	VUS	NM_005422.2
NET21	3-70014091-G-A	MITF	p.Glu419Lys	c.1255G>A	0.002456	VUS	NM_001354604.1
NET21	3-193409857-G-A	OPA1	p.Val997Ile	c.2989G>A	-1	VUS	NM_130837.2
NET22	7-75932204-C-T	HSPB1	p.Pro59Ser	c.175C>T	0	VUS	NM_001540.5
NET23	3-38620875-C-T	SCN5A	p.Asp1113Asn	c.3340G>A	2.425e-05	VUS	NM_000335.4
NET25	19-11568915-C-T	ELAVL3	p.Arg225His	c.674G>A	1.761e-05	VUS	NM_001420.4
NET26	8-54142255-T-A	OPRK1	p.Met249Leu	c.745A>T	-1	VUS	NM_000912.5
NET26	1-183261947-C-T	NMNAT2	p.Val74Ile	c.220G>A	5.289e-05	VUS	NM_015039.3
NET27	7-94024383-G-C	COL1A2	p.Ala14Pro	c.40G>C	-1	VUS	NM_000089.3
NET27	17-3470167-G-A	TRPV1	p.Ser821Phe	c.2462C>T	0.000257	VUS	NM_080706.3
NET27	19-50812349-C-T	MYH14	p.Arg1959Trp	c.5875C>T	1.771e-05	VUS	NM_001145809.1
NET28	2-167094683-A-G	SCN9A	p.Met1230Thr	c.3689T>C	-1	VUS	NM_002977.3
NET29	5-55147400-T-C	IL31RA	p.Met1?	c.2T>C	6.35e-05	VUS	NM_139017.5
NET31	3-38592864-C-T	SCN5A	p.Val1667Ile	c.4999G>A	8.79e-06	VUS	NM_000335.4
NET31	8-72952029-T-C	TRPA1	p.Met689Val	c.2065A>G	0.000117	VUS	NM_007332.3
NET31	8-42742911-T-G	RNF170	p.Ser33Arg	c.97A>C	-1	VUS	NM_001160223.1
NET31	12-50471785-G-A	ASIC1	p.Glu238Lys	c.712G>A	1.566e-05	VUS	NM_001095.3
NET34	1-196459001-A-T	KCNT2	p.Val81Glu	c.242T>A	-1	VUS	NM_198503.4
NET34	9-135787755-G-A	TSC1	p.Ser276Phe	c.827C>T	-1	VUS	NM_000368.4
NET34	3-48630106-A-ACTGGTCTCACCAG	COL7A1	p.Val292fs	c.860_872dupCTGGTGAGACCAG	-1	VUS	NM_000094.3
NET36	15-31294726-AGTCT-A	TRPM1	p.Asp1409fs	c.4224_4227delAGAC	0.0002565	VUS	NM_001252024.1
